# Supplementary material for: Long- and Short-Term Glucosphingosine (lyso-Gb1) Dynamics in Gaucher Patients Undergoing Enzyme Replacement Therapy
Source: Biomolecules. 2024 Jul 12;14(7):842. doi: 10.3390/biom14070842 (PMC11275231; doi:10.3390/biom14070842)
Supplement: Supplementary file 1 [file biomolecules-14-00842-s001.zip]

Archive with 7 entries (6 files):
- biomolecules-3050115-supplementary/__MACOSX/
- biomolecules-3050115-supplementary/__MACOSX/._Suppl table 1.doc
- biomolecules-3050115-supplementary/__MACOSX/._Suppl table 2.doc
- biomolecules-3050115-supplementary/__MACOSX/._Supplementary Figure 1_corr.doc
- biomolecules-3050115-supplementary/Suppl table S1.pdf
- biomolecules-3050115-supplementary/Suppl table S2.pdf
- biomolecules-3050115-supplementary/Supplementary Figure 1_corr.pdf
